# Supplementary material for: Oil accumulation mechanisms of the oleaginous microalga Chlorella protothecoides revealed through its genome, transcriptomes, and proteomes
Source: BMC Genomics. 2014 Jul 10;15(1):582. doi: 10.1186/1471-2164-15-582 (PMC4111847; doi:10.1186/1471-2164-15-582)
Supplement: Supplementary file 3 — Additional file 3: Table S11: Functional annotation and pathway analysis of the 2,120 differentially expressed genes using KEGG annotation. (XLSX 16 KB) [file 12864_2013_6276_MOESM3_ESM.xlsx]

## Sheet: rawdata
	KEGG pathways enriched in up-regulated genes
#	MapID	MapTitle	AdjustedPv	GeneIDs
1	map00190	Oxidative phosphorylation	9.59372e-18	Cpr004915.1 Cpr004507.2 Cpr004914.1 Cpr001636.5 Cpr000868.1 Cpr000801.2 Cpr000093.3 Cpr004875.1 Cpr004107.4 Cpr003055.1 Cpr003027.1 Cpr000780.1 Cpr003484.1 Cpr000951.1 Cpr002212.1 Cpr005071.1 Cpr002492.3 Cpr003155.1 Cpr000537.2 Cpr001473.1 Cpr001411.1 Cpr001040.1 Cpr000995.1 Cpr001039.1 Cpr002211.1 Cpr004553.1 Cpr002122.1 Cpr004777.1 Cpr004430.4 Cpr001886.3 Cpr000958.10 Cpr001861.3 Cpr002446.1 Cp…
2	map00020	Citrate cycle (TCA cycle)	3.47326e-13	Cpr002484.1 Cpr002712.1 Cpr003504.1 Cpr002439.1 Cpr001175.4 Cpr003114.2 Cpr004156.1 Cpr001377.3 Cpr004518.1 Cpr003027.1 Cpr000425.1 Cpr000951.1 Cpr003823.1 Cpr003110.1 Cpr000726.3 Cpr002492.3 Cpr000443.1 Cpr000447.1 Cpr000909.1 Cpr004553.1 Cpr000202.1 Cpr004688.1 Cpr002709.1
3	map05012	Parkinson's disease	7.47044e-09	Cpr004507.2 Cpr002179.1 Cpr001636.5 Cpr000868.1 Cpr002440.1 Cpr000093.3 Cpr004875.1 Cpr003055.1 Cpr003027.1 Cpr000780.1 Cpr000951.1 Cpr002492.3 Cpr000537.2 Cpr001473.1 Cpr001040.1 Cpr001039.1 Cpr004553.1 Cpr004777.1 Cpr004430.4 Cpr003317.2 Cpr000958.10 Cpr000278.2 Cpr000343.1 Cpr002001.1 Cpr001756.1 Cpr004573.1 Cpr001089.3
4	map05010	Alzheimer's disease	8.90453e-09	Cpr004507.2 Cpr003320.6 Cpr001636.5 Cpr002371.2 Cpr000868.1 Cpr002440.1 Cpr000093.3 Cpr004875.1 Cpr003055.1 Cpr003027.1 Cpr000780.1 Cpr000951.1 Cpr002492.3 Cpr000537.2 Cpr001473.1 Cpr001040.1 Cpr001039.1 Cpr004553.1 Cpr004777.1 Cpr004430.4 Cpr000958.10 Cpr001283.1 Cpr002803.1 Cpr000278.2 Cpr000343.1 Cpr001756.1 Cpr004573.1 Cpr001089.3
5	map00010	Glycolysis / Gluconeogenesis	6.20592e-08	Cpr001280.1 Cpr002921.1 Cpr002484.1 Cpr001888.1 Cpr002712.1 Cpr003504.1 Cpr000517.3 Cpr002318.1 Cpr001175.4 Cpr004269.1 Cpr004156.1 Cpr001377.3 Cpr000110.1 Cpr001167.1 Cpr000908.1 Cpr002371.2 Cpr001568.5 Cpr001724.3 Cpr003053.1 Cpr001685.1 Cpr000443.1 Cpr002662.1 Cpr000447.1 Cpr000158.4 Cpr002709.1
6	map05323	Rheumatoid arthritis	6.42513e-08	Cpr000801.2 Cpr003765.2 Cpr003484.1 Cpr002212.1 Cpr005071.1 Cpr001411.1 Cpr000995.1 Cpr002211.1 Cpr002122.1 Cpr001886.3 Cpr001861.3 Cpr002446.1 Cpr002783.1
7	map04966	Collecting duct acid secretion	3.23457e-07	Cpr000801.2 Cpr003484.1 Cpr002212.1 Cpr005071.1 Cpr001411.1 Cpr000995.1 Cpr002211.1 Cpr001886.3 Cpr001861.3 Cpr002446.1 Cpr002783.1
8	map05016	Huntington's disease	7.98164e-07	Cpr004507.2 Cpr002179.1 Cpr001636.5 Cpr005068.1 Cpr000868.1 Cpr002440.1 Cpr000093.3 Cpr004875.1 Cpr003055.1 Cpr003027.1 Cpr000780.1 Cpr002442.1 Cpr000951.1 Cpr002492.3 Cpr000537.2 Cpr001473.1 Cpr001040.1 Cpr001039.1 Cpr004553.1 Cpr004777.1 Cpr004430.4 Cpr003317.2 Cpr000958.10 Cpr002619.2 Cpr004284.1 Cpr000278.2 Cpr000343.1 Cpr002001.1 Cpr002447.6 Cpr001756.1 Cpr004573.1 Cpr001089.3
9	map05120	Epithelial cell signaling in Helicobacter pylori infection	1.0652e-06	Cpr000801.2 Cpr003484.1 Cpr002212.1 Cpr005071.1 Cpr001411.1 Cpr000995.1 Cpr002211.1 Cpr002122.1 Cpr001886.3 Cpr001861.3 Cpr002446.1 Cpr002783.1
10	map00620	Pyruvate metabolism	2.63179e-06	Cpr003756.1 Cpr002921.1 Cpr002575.8 Cpr002484.1 Cpr003121.1 Cpr002712.1 Cpr003504.1 Cpr000517.3 Cpr004561.1 Cpr003713.1 Cpr001175.4 Cpr004156.1 Cpr001377.3 Cpr001167.1 Cpr000908.1 Cpr000726.3 Cpr000443.1 Cpr000447.1 Cpr004688.1 Cpr001848.4 Cpr002709.1
11	map04145	Phagosome	9.7577e-05	Cpr002290.3 Cpr000801.2 Cpr003765.2 Cpr004679.6 Cpr003484.1 Cpr002212.1 Cpr005071.1 Cpr003961.1 Cpr001411.1 Cpr000995.1 Cpr002211.1 Cpr002122.1 Cpr001886.3 Cpr001861.3 Cpr002446.1 Cpr004894.1 Cpr002783.1
12	map04721	Synaptic vesicle cycle	0.000615542	Cpr000801.2 Cpr001195.3 Cpr003484.1 Cpr002212.1 Cpr005071.1 Cpr001411.1 Cpr000995.1 Cpr002211.1 Cpr002122.1 Cpr001886.3 Cpr001861.3 Cpr002446.1 Cpr002783.1
13	map00061	Fatty acid biosynthesis	0.00106867	Cpr004580.1 Cpr003021.1 Cpr004292.1 Cpr003643.1 Cpr002575.8 Cpr003121.1 Cpr001433.1 Cpr000449.1 Cpr002593.1 Cpr001371.1 Cpr004561.1 Cpr002293.1
14	map05110	Vibrio cholerae infection	0.00106867	Cpr000801.2 Cpr003484.1 Cpr002212.1 Cpr005071.1 Cpr001411.1 Cpr000995.1 Cpr002211.1 Cpr002122.1 Cpr001886.3 Cpr001861.3 Cpr002446.1 Cpr002783.1
15	map00500	Starch and sucrose metabolism	0.00226195	Cpr004616.1 Cpr003537.2 Cpr003588.1 Cpr000330.1 Cpr002480.1 Cpr003500.1 Cpr003311.1 Cpr004884.1 Cpr001051.1 Cpr001568.5 Cpr001685.1 Cpr000938.1 Cpr002984.1 Cpr001510.1 Cpr001396.1 Cpr000187.1 Cpr000497.1
16	map00030	Pentose phosphate pathway	0.00771804	Cpr001888.1 Cpr002318.1 Cpr004269.1 Cpr003977.1 Cpr001474.1 Cpr000930.1 Cpr003517.1 Cpr001568.5 Cpr001724.3 Cpr000533.1 Cpr001685.1
17	map04260	Cardiac muscle contraction	0.00887076	Cpr000868.1 Cpr000093.3 Cpr000537.2 Cpr001039.1 Cpr004430.4 Cpr000278.2 Cpr001089.3
18	map00330	Arginine and proline metabolism	0.00887076	Cpr002264.1 Cpr001933.11 Cpr001754.1 Cpr003038.1 Cpr000235.1 Cpr002598.3 Cpr003750.5 Cpr002603.1 Cpr004922.1 Cpr001660.1 Cpr000263.4 Cpr003511.1 Cpr002091.7 Cpr004792.1 Cpr003449.1
19	map04973	Carbohydrate digestion and absorption	0.0143693	Cpr004616.1 Cpr002480.1 Cpr001963.1 Cpr000105.5 Cpr004884.1
20	map00710	Carbon fixation in photosynthetic organisms	0.0264639	Cpr003756.1 Cpr002921.1 Cpr000517.3 Cpr004269.1 Cpr001167.1 Cpr000908.1 Cpr001724.3 Cpr003053.1 Cpr000726.3 Cpr000443.1 Cpr004688.1 Cpr001848.4
21	map00253	Tetracycline biosynthesis	0.0333494	Cpr002575.8 Cpr003121.1 Cpr004561.1
	KEGG pathways enriched in down-regulated genes
	MapID	MapTitle	AdjustedPv	GeneIDs
1	map00195	Photosynthesis	1.49096e-16	Cpr002213.1 Cpr000773.4 Cpr000263.5 Cpr004426.1 Cpr003212.5 Cpr005018.1 Cpr002942.1 Cpr004562.1 Cpr002605.1 Cpr003548.3 Cpr002642.2 Cpr000854.1 Cpr002885.1 Cpr005015.1 Cpr000127.1 Cpr005013.1 Cpr002769.1 Cpr003640.1 Cpr004052.1 Cpr004307.1 Cpr000054.3 Cpr003587.5 Cpr005019.1 Cpr004226.1 Cpr000887.6 Cpr002151.2 Cpr002872.4
2	map00196	Photosynthesis - antenna proteins	6.94219e-09	Cpr002242.1 Cpr001299.3 Cpr001587.1 Cpr002648.1 Cpr000946.1 Cpr000525.1 Cpr001588.1 Cpr004355.5 Cpr003602.1 Cpr003165.3 Cpr000792.1 Cpr000840.1
3	map00860	Porphyrin and chlorophyll metabolism	8.27152e-09	Cpr003099.1 Cpr000381.1 Cpr003657.1 Cpr004363.3 Cpr002014.1 Cpr004275.1 Cpr003896.1 Cpr004341.2 Cpr000754.1 Cpr001987.1 Cpr001737.1 Cpr004813.4 Cpr002957.1 Cpr001255.1 Cpr004747.4 Cpr000984.1 Cpr002180.3 Cpr004838.1 Cpr003701.1 Cpr000993.1 Cpr001763.1
4	map00906	Carotenoid biosynthesis	9.01158e-06	Cpr001351.1 Cpr001870.1 Cpr002741.1 Cpr001252.4 Cpr004671.1 Cpr004310.1 Cpr001636.6 Cpr000336.1 Cpr004904.1 Cpr004584.1
5	map00280	Valine, leucine and isoleucine degradation	0.000297976	Cpr002584.1 Cpr002032.1 Cpr004880.2 Cpr000861.1 Cpr002617.1 Cpr003086.1 Cpr003369.1 Cpr000349.4 Cpr004675.1 Cpr004392.1 Cpr003370.1 Cpr001210.4 Cpr004185.1 Cpr003550.1 Cpr001286.3 Cpr001269.1
6	map03030	DNA replication	0.000553479	Cpr002858.1 Cpr001368.1 Cpr004186.2 Cpr004046.1 Cpr000069.1 Cpr003743.1 Cpr003131.1 Cpr002091.1 Cpr004694.1 Cpr001595.1 Cpr004643.1 Cpr000312.3 Cpr003118.1 Cpr003476.1 Cpr004520.1 Cpr004049.1 Cpr001189.1
7	map04111	Cell cycle - yeast	0.00205567	Cpr001498.1 Cpr001368.1 Cpr004186.2 Cpr000712.1 Cpr003735.1 Cpr003289.2 Cpr004046.1 Cpr002235.1 Cpr002739.5 Cpr000069.1 Cpr003131.1 Cpr001261.1 Cpr000877.3 Cpr001480.1 Cpr000399.1 Cpr002959.1 Cpr001595.1 Cpr004213.1 Cpr000293.1 Cpr001420.1
8	map03070	Bacterial secretion system	0.00637763	Cpr000484.1 Cpr001156.5 Cpr001878.1 Cpr002510.1 Cpr003457.1 Cpr003458.1 Cpr000275.1
9	map04110	Cell cycle	0.0131968	Cpr001498.1 Cpr002858.1 Cpr001368.1 Cpr004186.2 Cpr000712.1 Cpr004046.1 Cpr002235.1 Cpr000069.1 Cpr003131.1 Cpr001172.1 Cpr002575.1 Cpr000877.3 Cpr000399.1 Cpr001595.1 Cpr004213.1 Cpr001592.2 Cpr004520.1 Cpr004558.2 Cpr001420.1
10	map04113	Meiosis - yeast	0.0144227	Cpr003452.1 Cpr001368.1 Cpr004186.2 Cpr000712.1 Cpr004046.1 Cpr002235.1 Cpr000069.1 Cpr003131.1 Cpr001753.1 Cpr000877.3 Cpr000399.1 Cpr001595.1 Cpr001933.5 Cpr004213.1 Cpr000293.1 Cpr001420.1
11	map00710	Carbon fixation in photosynthetic organisms	0.0346974	Cpr003931.1 Cpr003326.1 Cpr003887.2 Cpr004676.1 Cpr002785.1 Cpr001154.1 Cpr000472.3 Cpr000511.1 Cpr004833.3 Cpr002748.1 Cpr000845.3 Cpr003063.1

## Sheet: enrichpathway
KEGG pathways enriched in up-regulated genes
MapID	MapTitle	AdjustedPv	GeneIDs
map00190	Oxidative phosphorylation	9.59372e-18	Cpr004915.1 Cpr004507.2 Cpr004914.1 Cpr001636.5 Cpr000868.1 Cpr000801.2 Cpr000093.3 Cpr004875.1 Cpr004107.4 Cpr003055.1 Cpr003027.1 Cpr000780.1 Cpr003484.1 Cpr000951.1 Cpr002212.1 Cpr005071.1 Cpr002492.3 Cpr003155.1 Cpr000537.2 Cpr001473.1 Cpr001411.1 Cpr001040.1 Cpr000995.1 Cpr001039.1 Cpr002211.1 Cpr004553.1 Cpr002122.1 Cpr004777.1 Cpr004430.4 Cpr001886.3 Cpr000958.10 Cpr001861.3 Cpr002446.1 Cp…
map00020	Citrate cycle (TCA cycle)	3.47326e-13	Cpr002484.1 Cpr002712.1 Cpr003504.1 Cpr002439.1 Cpr001175.4 Cpr003114.2 Cpr004156.1 Cpr001377.3 Cpr004518.1 Cpr003027.1 Cpr000425.1 Cpr000951.1 Cpr003823.1 Cpr003110.1 Cpr000726.3 Cpr002492.3 Cpr000443.1 Cpr000447.1 Cpr000909.1 Cpr004553.1 Cpr000202.1 Cpr004688.1 Cpr002709.1
map00010	Glycolysis / Gluconeogenesis	6.20592e-08	Cpr001280.1 Cpr002921.1 Cpr002484.1 Cpr001888.1 Cpr002712.1 Cpr003504.1 Cpr000517.3 Cpr002318.1 Cpr001175.4 Cpr004269.1 Cpr004156.1 Cpr001377.3 Cpr000110.1 Cpr001167.1 Cpr000908.1 Cpr002371.2 Cpr001568.5 Cpr001724.3 Cpr003053.1 Cpr001685.1 Cpr000443.1 Cpr002662.1 Cpr000447.1 Cpr000158.4 Cpr002709.1
map00620	Pyruvate metabolism	2.63179e-06	Cpr003756.1 Cpr002921.1 Cpr002575.8 Cpr002484.1 Cpr003121.1 Cpr002712.1 Cpr003504.1 Cpr000517.3 Cpr004561.1 Cpr003713.1 Cpr001175.4 Cpr004156.1 Cpr001377.3 Cpr001167.1 Cpr000908.1 Cpr000726.3 Cpr000443.1 Cpr000447.1 Cpr004688.1 Cpr001848.4 Cpr002709.1
map00061	Fatty acid biosynthesis	0.00106867	Cpr004580.1 Cpr003021.1 Cpr004292.1 Cpr003643.1 Cpr002575.8 Cpr003121.1 Cpr001433.1 Cpr000449.1 Cpr002593.1 Cpr001371.1 Cpr004561.1 Cpr002293.1
map00500	Starch and sucrose metabolism	0.00226195	Cpr004616.1 Cpr003537.2 Cpr003588.1 Cpr000330.1 Cpr002480.1 Cpr003500.1 Cpr003311.1 Cpr004884.1 Cpr001051.1 Cpr001568.5 Cpr001685.1 Cpr000938.1 Cpr002984.1 Cpr001510.1 Cpr001396.1 Cpr000187.1 Cpr000497.1
map00030	Pentose phosphate pathway	0.00771804	Cpr001888.1 Cpr002318.1 Cpr004269.1 Cpr003977.1 Cpr001474.1 Cpr000930.1 Cpr003517.1 Cpr001568.5 Cpr001724.3 Cpr000533.1 Cpr001685.1
map00330	Arginine and proline metabolism	0.00887076	Cpr002264.1 Cpr001933.11 Cpr001754.1 Cpr003038.1 Cpr000235.1 Cpr002598.3 Cpr003750.5 Cpr002603.1 Cpr004922.1 Cpr001660.1 Cpr000263.4 Cpr003511.1 Cpr002091.7 Cpr004792.1 Cpr003449.1
map00710	Carbon fixation in photosynthetic organisms	0.0264639	Cpr003756.1 Cpr002921.1 Cpr000517.3 Cpr004269.1 Cpr001167.1 Cpr000908.1 Cpr001724.3 Cpr003053.1 Cpr000726.3 Cpr000443.1 Cpr004688.1 Cpr001848.4
KEGG pathways enriched in down-regulated genes
MapID	MapTitle	AdjustedPv	GeneIDs
map00195	Photosynthesis	1.49096e-16	Cpr002213.1 Cpr000773.4 Cpr000263.5 Cpr004426.1 Cpr003212.5 Cpr005018.1 Cpr002942.1 Cpr004562.1 Cpr002605.1 Cpr003548.3 Cpr002642.2 Cpr000854.1 Cpr002885.1 Cpr005015.1 Cpr000127.1 Cpr005013.1 Cpr002769.1 Cpr003640.1 Cpr004052.1 Cpr004307.1 Cpr000054.3 Cpr003587.5 Cpr005019.1 Cpr004226.1 Cpr000887.6 Cpr002151.2 Cpr002872.4
map00860	Porphyrin and chlorophyll metabolism	8.27152e-09	Cpr003099.1 Cpr000381.1 Cpr003657.1 Cpr004363.3 Cpr002014.1 Cpr004275.1 Cpr003896.1 Cpr004341.2 Cpr000754.1 Cpr001987.1 Cpr001737.1 Cpr004813.4 Cpr002957.1 Cpr001255.1 Cpr004747.4 Cpr000984.1 Cpr002180.3 Cpr004838.1 Cpr003701.1 Cpr000993.1 Cpr001763.1
map00906	Carotenoid biosynthesis	9.01158e-06	Cpr001351.1 Cpr001870.1 Cpr002741.1 Cpr001252.4 Cpr004671.1 Cpr004310.1 Cpr001636.6 Cpr000336.1 Cpr004904.1 Cpr004584.1
map00280	Valine, leucine and isoleucine degradation	0.000297976	Cpr002584.1 Cpr002032.1 Cpr004880.2 Cpr000861.1 Cpr002617.1 Cpr003086.1 Cpr003369.1 Cpr000349.4 Cpr004675.1 Cpr004392.1 Cpr003370.1 Cpr001210.4 Cpr004185.1 Cpr003550.1 Cpr001286.3 Cpr001269.1
map03030	DNA replication	0.000553479	Cpr002858.1 Cpr001368.1 Cpr004186.2 Cpr004046.1 Cpr000069.1 Cpr003743.1 Cpr003131.1 Cpr002091.1 Cpr004694.1 Cpr001595.1 Cpr004643.1 Cpr000312.3 Cpr003118.1 Cpr003476.1 Cpr004520.1 Cpr004049.1 Cpr001189.1
map00710	Carbon fixation in photosynthetic organisms	0.0346974	Cpr003931.1 Cpr003326.1 Cpr003887.2 Cpr004676.1 Cpr002785.1 Cpr001154.1 Cpr000472.3 Cpr000511.1 Cpr004833.3 Cpr002748.1 Cpr000845.3 Cpr003063.1
