# Supplementary material for: Oil accumulation mechanisms of the oleaginous microalga Chlorella protothecoides revealed through its genome, transcriptomes, and proteomes
Source: BMC Genomics. 2014 Jul 10;15(1):582. doi: 10.1186/1471-2164-15-582 (PMC4111847; doi:10.1186/1471-2164-15-582)
Supplement: Supplementary file 4 — Additional file 4: Table S12: Functional annotation and pathway analysis of the 2,120 differentially expressed genes using GO annotation. (XLSX 21 KB) [file 12864_2013_6276_MOESM4_ESM.xlsx]

## Sheet: Sheet1
GO enriched in up-regulated genes
GO_ID	GO_Term	GO_Class	AdjustedPv	GO level	GeneID
GO:0015075	ion transmembrane transporter activity	MF	2.07104e-10	5	Cpr004715.6,Cpr001933.11,Cpr002918.4,Cpr004915.1,Cpr004914.1,Cpr001322.3,Cpr002663.1,Cpr003796.3,Cpr000538.1,Cpr004862.1,Cpr002672.3,Cpr002432.9,Cpr001923.1,Cpr002212.1,Cpr005071.1,Cpr001348.4,Cpr003155.1,Cpr002214.1,Cpr000537.2,Cpr000299.3,Cpr000995.1,Cpr002398.1,Cpr002211.1,Cpr002122.1,Cpr003031.1,Cpr004777.1,Cpr004430.4,Cpr001803.1,Cpr000958.10,Cpr001253.1,Cpr002803.1,Cpr002446.1,Cpr000278.2,C…
GO:0008324	cation transmembrane transporter activity	MF	2.07104e-10	6	Cpr004715.6,Cpr001933.11,Cpr002918.4,Cpr001322.3,Cpr002663.1,Cpr000538.1,Cpr004862.1,Cpr002672.3,Cpr002432.9,Cpr001923.1,Cpr002212.1,Cpr005071.1,Cpr001348.4,Cpr003155.1,Cpr002214.1,Cpr000537.2,Cpr000995.1,Cpr002398.1,Cpr002211.1,Cpr002122.1,Cpr003031.1,Cpr004777.1,Cpr004430.4,Cpr000958.10,Cpr001253.1,Cpr002446.1,Cpr000278.2,Cpr001089.3,Cpr004133.1,Cpr002783.1
GO:0022890	inorganic cation transmembrane transporter activity	MF	1.70309e-09	7	Cpr004715.6,Cpr001933.11,Cpr002663.1,Cpr000538.1,Cpr002672.3,Cpr002432.9,Cpr002212.1,Cpr005071.1,Cpr001348.4,Cpr003155.1,Cpr000537.2,Cpr000995.1,Cpr002211.1,Cpr002122.1,Cpr003031.1,Cpr004777.1,Cpr004430.4,Cpr000958.10,Cpr001253.1,Cpr002446.1,Cpr000278.2,Cpr001089.3,Cpr004133.1,Cpr002783.1
GO:0022857	transmembrane transporter activity	MF	1.9307e-09	3	Cpr004715.6,Cpr001933.11,Cpr002918.4,Cpr003867.1,Cpr004915.1,Cpr004914.1,Cpr001322.3,Cpr002663.1,Cpr003796.3,Cpr000538.1,Cpr004862.1,Cpr003510.3,Cpr002672.3,Cpr000801.2,Cpr002432.9,Cpr001923.1,Cpr002212.1,Cpr002084.1,Cpr005071.1,Cpr001348.4,Cpr003155.1,Cpr002214.1,Cpr000537.2,Cpr000299.3,Cpr000995.1,Cpr002398.1,Cpr002211.1,Cpr002122.1,Cpr003031.1,Cpr004777.1,Cpr004430.4,Cpr001803.1,Cpr001886.3,Cp…
GO:0006091	generation of precursor metabolites and energy	BP	5.67669e-08	4	Cpr003756.1,Cpr002921.1,Cpr001888.1,Cpr000517.3,Cpr002318.1,Cpr004269.1,Cpr003114.2,Cpr001167.1,Cpr000908.1,Cpr001568.5,Cpr002672.3,Cpr003053.1,Cpr000425.1,Cpr000780.1,Cpr001685.1,Cpr002492.3,Cpr004430.4,Cpr001756.1,Cpr001089.3
GO:0015077	monovalent inorganic cation transmembrane transporter activity	MF	1.04421e-07	8	Cpr002663.1,Cpr000538.1,Cpr002672.3,Cpr002432.9,Cpr002212.1,Cpr005071.1,Cpr003155.1,Cpr000537.2,Cpr000995.1,Cpr002211.1,Cpr002122.1,Cpr003031.1,Cpr004777.1,Cpr004430.4,Cpr000958.10,Cpr002446.1,Cpr000278.2,Cpr001089.3,Cpr004133.1,Cpr002783.1
GO:0005215	transporter activity	MF	6.21678e-07	2	Cpr004715.6,Cpr000615.5,Cpr003846.1,Cpr003712.5,Cpr001933.11,Cpr003711.3,Cpr002753.1,Cpr002918.4,Cpr003867.1,Cpr004915.1,Cpr004507.2,Cpr004914.1,Cpr004210.1,Cpr001322.3,Cpr002663.1,Cpr003796.3,Cpr000538.1,Cpr004862.1,Cpr003510.3,Cpr002672.3,Cpr000801.2,Cpr002432.9,Cpr001923.1,Cpr002212.1,Cpr002636.1,Cpr002084.1,Cpr005071.1,Cpr001348.4,Cpr003155.1,Cpr002214.1,Cpr000537.2,Cpr000299.3,Cpr000995.1,Cp…
GO:0006812	cation transport	BP	6.6574e-07	5	Cpr001933.11,Cpr002918.4,Cpr000359.1,Cpr004915.1,Cpr000538.1,Cpr004862.1,Cpr000801.2,Cpr002432.9,Cpr002212.1,Cpr005071.1,Cpr001348.4,Cpr003155.1,Cpr002214.1,Cpr000995.1,Cpr002211.1,Cpr002122.1,Cpr003031.1,Cpr004777.1,Cpr001886.3,Cpr000958.10,Cpr001253.1,Cpr002803.1,Cpr002446.1,Cpr004537.1,Cpr004133.1,Cpr002783.1
GO:0055085	transmembrane transport	BP	8.4444e-07	3	Cpr004715.6,Cpr000615.5,Cpr003846.1,Cpr002753.1,Cpr002918.4,Cpr003867.1,Cpr002178.1,Cpr003596.2,Cpr004395.1,Cpr002179.1,Cpr001963.1,Cpr004210.1,Cpr004297.1,Cpr003796.3,Cpr000538.1,Cpr000480.1,Cpr001509.1,Cpr003510.3,Cpr000198.1,Cpr001195.3,Cpr002212.1,Cpr002084.1,Cpr005071.1,Cpr001893.1,Cpr003155.1,Cpr002214.1,Cpr000299.3,Cpr000995.1,Cpr002211.1,Cpr002122.1,Cpr003031.1,Cpr004777.1,Cpr001886.3,Cpr…
GO:0006811	ion transport	BP	1.36464e-06	4	Cpr001933.11,Cpr002918.4,Cpr000359.1,Cpr004915.1,Cpr003796.3,Cpr000538.1,Cpr004862.1,Cpr000801.2,Cpr002432.9,Cpr002212.1,Cpr005071.1,Cpr001348.4,Cpr003155.1,Cpr002214.1,Cpr000299.3,Cpr000995.1,Cpr002211.1,Cpr002122.1,Cpr003031.1,Cpr004777.1,Cpr001886.3,Cpr000958.10,Cpr001253.1,Cpr002803.1,Cpr002446.1,Cpr004537.1,Cpr004133.1,Cpr002783.1
GO:0005975	carbohydrate metabolic process	BP	1.98479e-06	4	Cpr004616.1,Cpr001280.1,Cpr002921.1,Cpr003537.2,Cpr001888.1,Cpr003801.2,Cpr003588.1,Cpr000517.3,Cpr000330.1,Cpr002318.1,Cpr002480.1,Cpr004269.1,Cpr003114.2,Cpr003977.1,Cpr001474.1,Cpr003311.1,Cpr001167.1,Cpr002202.5,Cpr000930.1,Cpr002819.1,Cpr004884.1,Cpr000908.1,Cpr003982.1,Cpr003517.1,Cpr002549.4,Cpr002587.4,Cpr001568.5,Cpr001724.3,Cpr001952.1,Cpr002669.1,Cpr001209.1,Cpr003053.1,Cpr000425.1,Cpr…
GO:0015078	hydrogen ion transmembrane transporter activity	MF	9.64943e-06	9	Cpr002663.1,Cpr000538.1,Cpr002672.3,Cpr002212.1,Cpr005071.1,Cpr003155.1,Cpr000537.2,Cpr000995.1,Cpr002211.1,Cpr002122.1,Cpr003031.1,Cpr004777.1,Cpr004430.4,Cpr000958.10,Cpr002446.1,Cpr000278.2,Cpr001089.3,Cpr002783.1
GO:0006066	alcohol metabolic process	BP	1.55994e-05	4	Cpr001280.1,Cpr002921.1,Cpr001888.1,Cpr000517.3,Cpr002318.1,Cpr004269.1,Cpr001474.1,Cpr001167.1,Cpr000930.1,Cpr002819.1,Cpr000908.1,Cpr002587.4,Cpr001568.5,Cpr003053.1,Cpr001556.1,Cpr001685.1,Cpr001555.1,Cpr001038.1,Cpr000443.1
GO:0022892	substrate-specific transporter activity	MF	4.72894e-05	3	Cpr004715.6,Cpr001933.11,Cpr002918.4,Cpr004915.1,Cpr004507.2,Cpr004914.1,Cpr001322.3,Cpr002663.1,Cpr003796.3,Cpr000538.1,Cpr004862.1,Cpr002672.3,Cpr002432.9,Cpr001923.1,Cpr002212.1,Cpr002636.1,Cpr005071.1,Cpr001348.4,Cpr003155.1,Cpr002214.1,Cpr000537.2,Cpr000299.3,Cpr000995.1,Cpr002398.1,Cpr002211.1,Cpr002122.1,Cpr003031.1,Cpr004777.1,Cpr004430.4,Cpr001803.1,Cpr000958.10,Cpr001253.1,Cpr002803.1,C…
GO:0016469	proton-transporting two-sector ATPase complex	CC	5.46237e-05	3	Cpr000801.2,Cpr002212.1,Cpr005071.1,Cpr003155.1,Cpr000995.1,Cpr002211.1,Cpr002122.1,Cpr004777.1,Cpr001886.3,Cpr000958.10,Cpr002446.1,Cpr002783.1
GO:0045333	cellular respiration	BP	8.52629e-05	5	Cpr003756.1,Cpr003114.2,Cpr002672.3,Cpr000425.1,Cpr000780.1,Cpr002492.3,Cpr004430.4,Cpr001756.1,Cpr001089.3
GO:0015991	ATP hydrolysis coupled proton transport	BP	9.32435e-05	6	Cpr002212.1,Cpr005071.1,Cpr000995.1,Cpr002211.1,Cpr002122.1,Cpr001886.3,Cpr002446.1,Cpr002783.1
GO:0015992	proton transport	BP	9.32435e-05	5	Cpr000801.2,Cpr002212.1,Cpr005071.1,Cpr003155.1,Cpr000995.1,Cpr002211.1,Cpr002122.1,Cpr004777.1,Cpr001886.3,Cpr000958.10,Cpr002446.1,Cpr002783.1
GO:0034220	ion transmembrane transport	BP	9.32435e-05	4	Cpr002212.1,Cpr005071.1,Cpr003155.1,Cpr000995.1,Cpr002211.1,Cpr002122.1,Cpr004777.1,Cpr001886.3,Cpr000958.10,Cpr001253.1,Cpr002446.1,Cpr002783.1
GO:0015672	monovalent inorganic cation transport	BP	0.000129096	6	Cpr000801.2,Cpr002432.9,Cpr002212.1,Cpr005071.1,Cpr003155.1,Cpr000995.1,Cpr002211.1,Cpr002122.1,Cpr003031.1,Cpr004777.1,Cpr001886.3,Cpr000958.10,Cpr002446.1,Cpr004537.1,Cpr004133.1,Cpr002783.1
GO:0006006	glucose metabolic process	BP	0.000290587	7	Cpr001280.1,Cpr002921.1,Cpr001888.1,Cpr000517.3,Cpr002318.1,Cpr004269.1,Cpr001474.1,Cpr001167.1,Cpr000930.1,Cpr000908.1,Cpr001568.5,Cpr003053.1,Cpr001685.1,Cpr000443.1
GO:0044262	cellular carbohydrate metabolic process	BP	0.000331508	4	Cpr001280.1,Cpr002921.1,Cpr001888.1,Cpr003801.2,Cpr000517.3,Cpr002318.1,Cpr004269.1,Cpr003114.2,Cpr001474.1,Cpr001167.1,Cpr002202.5,Cpr000930.1,Cpr002819.1,Cpr000908.1,Cpr002587.4,Cpr001568.5,Cpr001952.1,Cpr001209.1,Cpr003053.1,Cpr000425.1,Cpr001556.1,Cpr001685.1,Cpr001186.7,Cpr001555.1,Cpr002673.1,Cpr001038.1,Cpr000443.1
GO:0019318	hexose metabolic process	BP	0.000378193	6	Cpr001280.1,Cpr002921.1,Cpr001888.1,Cpr000517.3,Cpr002318.1,Cpr004269.1,Cpr001474.1,Cpr001167.1,Cpr000930.1,Cpr002819.1,Cpr000908.1,Cpr001568.5,Cpr003053.1,Cpr001685.1,Cpr000443.1
GO:0016052	carbohydrate catabolic process	BP	0.000448351	4	Cpr001280.1,Cpr002921.1,Cpr001888.1,Cpr000517.3,Cpr002318.1,Cpr004269.1,Cpr001167.1,Cpr000930.1,Cpr000908.1,Cpr002587.4,Cpr001568.5,Cpr003053.1,Cpr001685.1,Cpr001988.1
GO:0006096	glycolysis	BP	0.000581236	5	Cpr002921.1,Cpr001888.1,Cpr000517.3,Cpr002318.1,Cpr004269.1,Cpr001167.1,Cpr000908.1,Cpr001568.5,Cpr003053.1,Cpr001685.1
GO:0005506	iron ion binding	MF	0.000581236	7	Cpr002290.3,Cpr003846.1,Cpr004740.1,Cpr004946.1,Cpr004341.5,Cpr002440.1,Cpr000263.4,Cpr000036.1,Cpr000749.1,Cpr001990.1,Cpr002492.3,Cpr002613.2,Cpr001039.1,Cpr003265.1,Cpr002565.1,Cpr000669.1,Cpr002899.1,Cpr004792.1,Cpr001986.1,Cpr000658.1,Cpr004267.1
GO:0022804	active transmembrane transporter activity	MF	0.000581236	4	Cpr003867.1,Cpr004915.1,Cpr004914.1,Cpr001322.3,Cpr000538.1,Cpr003510.3,Cpr001923.1,Cpr002084.1,Cpr001348.4,Cpr000995.1,Cpr002398.1,Cpr002122.1,Cpr003031.1,Cpr004777.1,Cpr001803.1,Cpr003292.1,Cpr000693.2,Cpr002803.1,Cpr004133.1,Cpr002783.1
GO:0044275	cellular carbohydrate catabolic process	BP	0.00078351	5	Cpr001280.1,Cpr002921.1,Cpr001888.1,Cpr000517.3,Cpr002318.1,Cpr004269.1,Cpr001167.1,Cpr000930.1,Cpr000908.1,Cpr002587.4,Cpr001568.5,Cpr003053.1,Cpr001685.1
GO:0046164	alcohol catabolic process	BP	0.00078351	5	Cpr001280.1,Cpr002921.1,Cpr001888.1,Cpr000517.3,Cpr002318.1,Cpr004269.1,Cpr001167.1,Cpr000930.1,Cpr000908.1,Cpr002587.4,Cpr001568.5,Cpr003053.1,Cpr001685.1
GO:0016491	oxidoreductase activity	MF	0.000832937	3	Cpr002290.3,Cpr003846.1,Cpr002264.1,Cpr003253.1,Cpr004580.1,Cpr004563.1,Cpr000378.1,Cpr001627.1,Cpr004691.1,Cpr003643.1,Cpr003762.1,Cpr002712.1,Cpr000449.1,Cpr002158.1,Cpr004740.1,Cpr001371.1,Cpr003713.1,Cpr002439.1,Cpr004156.1,Cpr004851.1,Cpr001474.1,Cpr002168.5,Cpr002663.1,Cpr001732.1,Cpr000930.1,Cpr002079.1,Cpr002661.4,Cpr002371.2,Cpr002587.4,Cpr004089.1,Cpr004341.5,Cpr002672.3,Cpr000263.4,Cpr…
GO:0006007	glucose catabolic process	BP	0.000832937	8	Cpr001280.1,Cpr002921.1,Cpr001888.1,Cpr000517.3,Cpr002318.1,Cpr004269.1,Cpr001167.1,Cpr000930.1,Cpr000908.1,Cpr001568.5,Cpr003053.1,Cpr001685.1
GO:0022904	respiratory electron transport chain	BP	0.00175859	5	Cpr002672.3,Cpr000780.1,Cpr004430.4,Cpr001756.1,Cpr001089.3
GO:0055114	oxidation-reduction process	BP	0.00183925	3	Cpr002290.3,Cpr003846.1,Cpr002264.1,Cpr003253.1,Cpr003756.1,Cpr004580.1,Cpr004563.1,Cpr000378.1,Cpr001627.1,Cpr004691.1,Cpr003643.1,Cpr003762.1,Cpr002712.1,Cpr000639.1,Cpr000449.1,Cpr002158.1,Cpr004740.1,Cpr001371.1,Cpr002439.1,Cpr003114.2,Cpr004851.1,Cpr001474.1,Cpr002168.5,Cpr000930.1,Cpr002661.4,Cpr002371.2,Cpr002587.4,Cpr004089.1,Cpr002672.3,Cpr000263.4,Cpr001493.1,Cpr000425.1,Cpr000780.1,Cpr…
GO:0044281	small molecule metabolic process	BP	0.00243851	3	Cpr002264.1,Cpr004580.1,Cpr003021.1,Cpr000378.1,Cpr001280.1,Cpr001627.1,Cpr004691.1,Cpr003643.1,Cpr002921.1,Cpr001754.1,Cpr002575.8,Cpr001888.1,Cpr001136.1,Cpr003038.1,Cpr000517.3,Cpr002318.1,Cpr004915.1,Cpr004269.1,Cpr001474.1,Cpr004914.1,Cpr002598.3,Cpr000691.1,Cpr001167.1,Cpr003950.1,Cpr000930.1,Cpr001083.3,Cpr002819.1,Cpr005017.1,Cpr000770.3,Cpr000908.1,Cpr002587.4,Cpr001723.1,Cpr001568.5,Cpr…
GO:0044282	small molecule catabolic process	BP	0.00297269	4	Cpr001280.1,Cpr002921.1,Cpr001754.1,Cpr001888.1,Cpr000517.3,Cpr002318.1,Cpr004269.1,Cpr001167.1,Cpr000930.1,Cpr000908.1,Cpr002587.4,Cpr001568.5,Cpr003053.1,Cpr001685.1
GO:0020037	heme binding	MF	0.00297269	4	Cpr004740.1,Cpr004946.1,Cpr004341.5,Cpr002440.1,Cpr000036.1,Cpr001990.1,Cpr002492.3,Cpr001039.1,Cpr000669.1,Cpr002899.1,Cpr001986.1,Cpr000658.1
GO:0016820	hydrolase activity, acting on acid anhydrides, catalyzing transmembrane movement of substances	MF	0.00506563	4	Cpr004915.1,Cpr004914.1,Cpr003510.3,Cpr000801.2,Cpr001348.4,Cpr000995.1,Cpr002122.1,Cpr004777.1,Cpr001803.1,Cpr001886.3,Cpr003292.1,Cpr002803.1,Cpr002783.1
GO:0003824	catalytic activity	MF	0.00513189	2	Cpr002290.3,Cpr003846.1,Cpr000923.1,Cpr002264.1,Cpr003253.1,Cpr003756.1,Cpr004580.1,Cpr004563.1,Cpr000054.1,Cpr003021.1,Cpr000378.1,Cpr001933.11,Cpr004616.1,Cpr001280.1,Cpr002734.3,Cpr001627.1,Cpr001264.1,Cpr000236.1,Cpr000674.1,Cpr000613.1,Cpr000465.1,Cpr004691.1,Cpr002238.1,Cpr003643.1,Cpr002921.1,Cpr004311.1,Cpr002432.1,Cpr001754.1,Cpr003762.1,Cpr002575.8,Cpr002798.1,Cpr004030.1,Cpr001766.1,Cp…
GO:0033176	proton-transporting V-type ATPase complex	CC	0.00915334	4	Cpr000801.2,Cpr005071.1,Cpr002122.1,Cpr001886.3
GO:0044283	small molecule biosynthetic process	BP	0.00915334	4	Cpr003021.1,Cpr004691.1,Cpr002575.8,Cpr003038.1,Cpr002598.3,Cpr005017.1,Cpr000770.3,Cpr001723.1,Cpr001568.5,Cpr001660.1,Cpr000361.3,Cpr003511.1,Cpr001556.1,Cpr001685.1,Cpr001555.1,Cpr004197.1,Cpr001459.1,Cpr000443.1,Cpr002091.7,Cpr002613.2,Cpr001050.1,Cpr001253.1,Cpr004267.1,Cpr000522.1,Cpr001886.2
GO:0006810	transport	BP	0.0155276	3	Cpr004715.6,Cpr000615.5,Cpr003846.1,Cpr003712.5,Cpr001933.11,Cpr001627.1,Cpr003711.3,Cpr002753.1,Cpr002918.4,Cpr000359.1,Cpr003867.1,Cpr002178.1,Cpr004915.1,Cpr003596.2,Cpr004395.1,Cpr002179.1,Cpr001963.1,Cpr003212.4,Cpr004210.1,Cpr004297.1,Cpr001322.3,Cpr002843.1,Cpr003796.3,Cpr000538.1,Cpr004862.1,Cpr000480.1,Cpr001509.1,Cpr003510.3,Cpr000801.2,Cpr000198.1,Cpr001195.3,Cpr004679.6,Cpr002432.9,Cp…
GO:0051179	localization	BP	0.015909	2	Cpr004715.6,Cpr000615.5,Cpr003846.1,Cpr003712.5,Cpr001933.11,Cpr001627.1,Cpr003711.3,Cpr002753.1,Cpr002918.4,Cpr000359.1,Cpr003867.1,Cpr002178.1,Cpr004915.1,Cpr003596.2,Cpr004395.1,Cpr002179.1,Cpr001963.1,Cpr003212.4,Cpr004210.1,Cpr004297.1,Cpr001322.3,Cpr002843.1,Cpr003796.3,Cpr000538.1,Cpr004862.1,Cpr000480.1,Cpr001509.1,Cpr003510.3,Cpr000801.2,Cpr000198.1,Cpr001195.3,Cpr004679.6,Cpr002432.9,Cp…
GO:0033177	proton-transporting two-sector ATPase complex, proton-transporting domain	CC	0.0193737	3	Cpr002212.1,Cpr005071.1,Cpr003155.1,Cpr002211.1,Cpr002446.1
GO:0046165	alcohol biosynthetic process	BP	0.0193737	5	Cpr001568.5,Cpr001556.1,Cpr001685.1,Cpr001555.1,Cpr000443.1
GO:0042625	ATPase activity, coupled to transmembrane movement of ions	MF	0.0203006	6	Cpr004915.1,Cpr004914.1,Cpr001348.4,Cpr000995.1,Cpr002122.1,Cpr004777.1,Cpr001803.1,Cpr002803.1,Cpr002783.1
GO:0033178	proton-transporting two-sector ATPase complex, catalytic domain	CC	0.0211311	3	Cpr000995.1,Cpr002122.1,Cpr004777.1,Cpr001886.3,Cpr000958.10,Cpr002783.1
GO:0042626	ATPase activity, coupled to transmembrane movement of substances	MF	0.0218818	5	Cpr004915.1,Cpr004914.1,Cpr003510.3,Cpr001348.4,Cpr000995.1,Cpr002122.1,Cpr004777.1,Cpr001803.1,Cpr003292.1,Cpr002803.1,Cpr002783.1
GO:0015291	secondary active transmembrane transporter activity	MF	0.0276968	5	Cpr003867.1,Cpr001322.3,Cpr000538.1,Cpr001923.1,Cpr002084.1,Cpr002398.1,Cpr003031.1,Cpr000693.2,Cpr004133.1
GO:0004743	pyruvate kinase activity	MF	0.0283939	6	Cpr002921.1,Cpr000517.3,Cpr001167.1,Cpr000908.1
GO:0030955	potassium ion binding	MF	0.0283939	7	Cpr002921.1,Cpr000517.3,Cpr001167.1,Cpr000908.1
GO:0004129	cytochrome-c oxidase activity	MF	0.0283939	5	Cpr002663.1,Cpr002672.3,Cpr000537.2,Cpr000278.2
GO:0051187	cofactor catabolic process	BP	0.0340255	5	Cpr003756.1,Cpr003114.2,Cpr000425.1,Cpr002492.3,Cpr003921.1
GO:0009084	glutamine family amino acid biosynthetic process	BP	0.0340255	6	Cpr004691.1,Cpr003038.1,Cpr002598.3,Cpr001660.1,Cpr003511.1
GO:0009152	purine ribonucleotide biosynthetic process	BP	0.0340255	8	Cpr001136.1,Cpr004915.1,Cpr004914.1,Cpr000691.1,Cpr001348.4,Cpr003155.1,Cpr004777.1,Cpr001803.1,Cpr000958.10,Cpr002803.1,Cpr003227.1
GO:0006631	fatty acid metabolic process	BP	0.0342068	5	Cpr004580.1,Cpr003021.1,Cpr003643.1,Cpr002575.8,Cpr005017.1,Cpr001723.1,Cpr002613.2,Cpr001050.1,Cpr004267.1
GO:0003989	acetyl-CoA carboxylase activity	MF	0.0363846	6	Cpr002575.8,Cpr005017.1,Cpr001050.1
GO:0009317	acetyl-CoA carboxylase complex	CC	0.0363846	4	Cpr002575.8,Cpr005017.1,Cpr001050.1
GO:0042773	ATP synthesis coupled electron transport	BP	0.0363846	6	Cpr000780.1,Cpr004430.4,Cpr001089.3
GO:0006525	arginine metabolic process	BP	0.0363846	6	Cpr001754.1,Cpr002598.3,Cpr001660.1
GO enriched in down-regulated genes
GO_ID	GO_Term	GO_Class	AdjustedPv	GO level	GeneID
GO:0044436	thylakoid part	CC	6.90024e-16	4	Cpr000263.5,Cpr004426.1,Cpr003212.5,Cpr005018.1,Cpr002018.1,Cpr002942.1,Cpr004562.1,Cpr002642.2,Cpr000854.1,Cpr002885.1,Cpr005015.1,Cpr005013.1,Cpr002769.1,Cpr003640.1,Cpr000710.3,Cpr004307.1,Cpr000211.1,Cpr003587.5,Cpr005019.1,Cpr000887.6,Cpr000955.4,Cpr000557.1,Cpr004648.1,Cpr000586.3,Cpr003078.1,Cpr002872.4
GO:0034357	photosynthetic membrane	CC	1.63423e-14	3	Cpr000263.5,Cpr004426.1,Cpr003212.5,Cpr005018.1,Cpr002018.1,Cpr002942.1,Cpr004562.1,Cpr002642.2,Cpr000854.1,Cpr002885.1,Cpr005015.1,Cpr005013.1,Cpr002769.1,Cpr003640.1,Cpr000710.3,Cpr004307.1,Cpr000211.1,Cpr003587.5,Cpr005019.1,Cpr000887.6,Cpr000955.4,Cpr000557.1,Cpr000586.3,Cpr003078.1
GO:0009521	photosystem	CC	7.24125e-14	3	Cpr000263.5,Cpr004426.1,Cpr003212.5,Cpr005018.1,Cpr002018.1,Cpr002942.1,Cpr004562.1,Cpr002642.2,Cpr000854.1,Cpr002885.1,Cpr005015.1,Cpr005013.1,Cpr002769.1,Cpr000710.3,Cpr004307.1,Cpr000211.1,Cpr003587.5,Cpr005019.1,Cpr000887.6,Cpr000955.4,Cpr000557.1,Cpr000586.3,Cpr003078.1
GO:0015979	photosynthesis	BP	3.40088e-13	4	Cpr000263.5,Cpr003099.1,Cpr004426.1,Cpr003212.5,Cpr005018.1,Cpr002018.1,Cpr002942.1,Cpr004562.1,Cpr002642.2,Cpr000854.1,Cpr002885.1,Cpr005022.1,Cpr005015.1,Cpr005013.1,Cpr002769.1,Cpr000710.3,Cpr004307.1,Cpr000211.1,Cpr000887.6,Cpr000557.1,Cpr000586.3,Cpr003078.1
GO:0009523	photosystem II	CC	6.15624e-08	4	Cpr003212.5,Cpr005018.1,Cpr002018.1,Cpr000854.1,Cpr002769.1,Cpr000710.3,Cpr004307.1,Cpr000211.1,Cpr005019.1,Cpr000887.6,Cpr000955.4,Cpr000557.1,Cpr000586.3,Cpr003078.1
GO:0009055	electron carrier activity	MF	1.3081e-05	2	Cpr002290.2,Cpr002213.1,Cpr002290.1,Cpr002288.1,Cpr004768.1,Cpr003548.3,Cpr004078.1,Cpr005052.1,Cpr000063.1,Cpr004832.1,Cpr003304.1,Cpr002287.1,Cpr004120.1,Cpr003296.1,Cpr003337.1,Cpr001680.3,Cpr002151.2,Cpr000474.1,Cpr005001.1,Cpr004131.1,Cpr001636.6,Cpr000594.1,Cpr004904.1,Cpr004157.1,Cpr002872.4
GO:0008152	metabolic process	BP	1.61665e-05	2	Cpr001141.3,Cpr002999.1,Cpr003931.1,Cpr002290.1,Cpr000263.5,Cpr001496.1,Cpr002298.2,Cpr003326.1,Cpr004785.1,Cpr002584.1,Cpr002288.1,Cpr004111.1,Cpr000565.1,Cpr003099.1,Cpr002125.1,Cpr004426.1,Cpr001404.5,Cpr001351.1,Cpr003212.5,Cpr002032.1,Cpr004768.1,Cpr003208.1,Cpr000381.1,Cpr005018.1,Cpr003887.2,Cpr000796.1,Cpr002018.1,Cpr003200.1,Cpr002942.1,Cpr004562.1,Cpr004676.1,Cpr004327.1,Cpr004738.1,Cpr…
GO:0009654	oxygen evolving complex	CC	4.12244e-05	3	Cpr003212.5,Cpr000854.1,Cpr002769.1,Cpr000710.3,Cpr004307.1,Cpr000211.1,Cpr000887.6,Cpr000557.1,Cpr000586.3,Cpr003078.1
GO:0019898	extrinsic to membrane	CC	0.00107419	3	Cpr003212.5,Cpr002769.1,Cpr000710.3,Cpr004307.1,Cpr000211.1,Cpr000557.1,Cpr000586.3,Cpr003078.1
GO:0009522	photosystem I	CC	0.0013062	4	Cpr000263.5,Cpr004426.1,Cpr002942.1,Cpr004562.1,Cpr002642.2,Cpr002885.1,Cpr003587.5
GO:0006261	DNA-dependent DNA replication	BP	0.0043036	7	Cpr001368.1,Cpr004186.2,Cpr004046.1,Cpr000069.1,Cpr003131.1,Cpr004694.1,Cpr001595.1
GO:0006270	DNA-dependent DNA replication initiation	BP	0.00582799	6	Cpr001368.1,Cpr004186.2,Cpr004046.1,Cpr000069.1,Cpr003131.1,Cpr001595.1
GO:0016491	oxidoreductase activity	MF	0.00905707	3	Cpr001141.3,Cpr002290.2,Cpr002290.1,Cpr002298.2,Cpr003326.1,Cpr002584.1,Cpr002288.1,Cpr004111.1,Cpr001404.5,Cpr001351.1,Cpr002032.1,Cpr000381.1,Cpr000796.1,Cpr003200.1,Cpr004327.1,Cpr004738.1,Cpr001067.1,Cpr005052.1,Cpr000472.3,Cpr002672.4,Cpr005022.1,Cpr004832.1,Cpr004880.2,Cpr001660.3,Cpr003908.1,Cpr003640.1,Cpr000861.1,Cpr000803.1,Cpr003896.1,Cpr001788.1,Cpr004349.1,Cpr004341.2,Cpr003086.1,Cpr…
GO:0055114	oxidation-reduction process	BP	0.00905707	3	Cpr001141.3,Cpr002290.1,Cpr002298.2,Cpr003326.1,Cpr002584.1,Cpr002288.1,Cpr004111.1,Cpr001351.1,Cpr002032.1,Cpr004768.1,Cpr000381.1,Cpr005018.1,Cpr000796.1,Cpr003200.1,Cpr004327.1,Cpr004738.1,Cpr001138.1,Cpr001067.1,Cpr000472.3,Cpr002672.4,Cpr005022.1,Cpr005015.1,Cpr004880.2,Cpr001058.1,Cpr001660.3,Cpr003908.1,Cpr005013.1,Cpr003640.1,Cpr000803.1,Cpr003896.1,Cpr001788.1,Cpr004349.1,Cpr004341.2,Cpr…
GO:0006260	DNA replication	BP	0.0105286	6	Cpr002858.1,Cpr001368.1,Cpr004186.2,Cpr004046.1,Cpr000069.1,Cpr003131.1,Cpr002091.1,Cpr000399.1,Cpr004694.1,Cpr001595.1,Cpr000191.1,Cpr000312.3,Cpr004520.1,Cpr004049.1,Cpr001189.1
GO:0019684	photosynthesis, light reaction	BP	0.0311099	5	Cpr003212.5,Cpr005018.1,Cpr005015.1,Cpr005013.1
GO:0007018	microtubule-based movement	BP	0.0369912	4	Cpr000071.1,Cpr001489.1,Cpr003609.2,Cpr003004.2,Cpr003185.2,Cpr000375.1,Cpr002132.4,Cpr001721.1
GO:0005509	calcium ion binding	MF	0.0484481	6	Cpr003212.5,Cpr002334.1,Cpr002769.1,Cpr000710.3,Cpr004307.1,Cpr000211.1,Cpr004822.3,Cpr003988.6,Cpr000557.1,Cpr000586.3,Cpr001277.1,Cpr003078.1
